# Supplementary material for: Successive Fermentation of Aguamiel and Molasses by Aspergillus oryzae and Saccharomyces cerevisiae to Obtain High Purity Fructooligosaccharides
Source: Foods. 2022 Jun 17;11(12):1786. doi: 10.3390/foods11121786 (PMC9222578; doi:10.3390/foods11121786)
Supplement: Supplementary file 1 [file foods-11-01786-s001.zip]

Archive with 1 entries (1 files):
- foods-1726362-supplementary.pdf
